# Supplementary material for: Evaluation of Three Imaging Methods to Quantify Key Events in Pelvic Bone Metastasis
Source: Cancers (Basel). 2024 Jan 2;16(1):214. doi: 10.3390/cancers16010214 (PMC10778360; doi:10.3390/cancers16010214)
Supplement: Supplementary file 1 [file cancers-16-00214-s001.zip]

Archive with 1 entries (1 files):
- cancers-2746453-supplementary.pdf
